# Supplementary material for: Classification and adaptive behavior prediction of children with autism spectrum disorder based upon multivariate data analysis of markers of oxidative stress and DNA methylation
Source: PLoS Comput Biol. 2017 Mar 16;13(3):e1005385. doi: 10.1371/journal.pcbi.1005385 (PMC5354243; doi:10.1371/journal.pcbi.1005385)
Supplement: S1 Dataset — (CSV) [file pcbi.1005385.s001.csv]

Group	Methion.	SAM	SAH	SAM/SAH	% DNA methylation	8-OHG	Adenosine	Homocysteine	Cysteine	Glu.-Cys.	Cys.-Gly.	tGSH	fGSH	GSSG	fGSH/GSSG	tGSH/GSSG	Chlorotyrosine	Nitrotyrosine	Tyrosine	Tryptophane	fCystine	fCysteine	fCystine/fCysteine	% oxidized	Vineland ABC
	uM	nM	nM			nmol/mg DNA	uM	uM	uM	uM	uM	uM	uM	uM			nM	nM	uM	uM	nM	nM
ASD	17.26	56.19	15.23	3.689	3.352	0.055	0.103	4.48	214.56	1.923	39.12	4.46	1.941	0.169	11.5	26.4	59.17	129.23	53.72	36.04	33.27	30.12	1.105	0.148	68
ASD	14.93	37.22	7.58	4.91	3.035	0.045	0.055	4.31	163.31	1.572	56.85	4.36	2.045	0.156	13.1	27.9	24.88	148.65	41.63	29.91	34.79	23.71	1.467	0.132	56
ASD	15.94	37.91	9.87	3.84	2.813	0.058	0.071	6.21	159.07	2.507	63.75	5.19	1.915	0.492	3.89	10.5	18.39	120.18	45.57	37.16	30.11	18.05	1.668	0.339	94
ASD	18.67	79.24	24.51	3.233	4.239	0.085	0.079	7.15	226.27	2.011	60.74	5.85	1.407	0.654	2.15	8.94	35.12	137.14	24.63	28.19	30.27	26.65	1.136	0.482	71
ASD	21.54	77.64	19.24	4.035	3.488	0.041	0.058	3.82	201.48	2.448	49.39	6.61	2.054	0.332	6.19	19.9	35.72	184.27	62.09	40.76	31.64	25.09	1.261	0.244	65
ASD	18.12	67.59	12.75	5.301	3.008	0.156	0.091	4.03	205.15	2.138	41.67	6.98	1.827	0.202	9.04	34.6	21.56	225.37	39.18	21.42	24.84	16.25	1.529	0.181	62
ASD	27.53	60.64	19.58	3.097	3.194	0.072	0.248	4.38	200.37	2.436	41.07	6.07	2.639	0.553	4.77	11.0	22.38	88.41	63.03	40.91	25.92	29.51	0.8783	0.295	74
ASD	29.84	41.37	9.64	4.29	2.772	0.053	0.113	4.67	211.69	1.815	42.06	4.38	1.954	0.512	3.82	8.55	53.97	82.45	64.77	42.54	27.61	25.73	1.073	0.344	72
ASD	13.43	61.62	9.17	6.72	3.011	0.068	0.045	5.04	211.37	1.655	43.15	6.83	1.705	0.169	10.1	40.4	29.62	96.08	43.96	32.82	30.82	23.59	1.306	0.165	64
ASD	21.62	47.52	26.47	1.795	3.559	0.069	0.146	5.56	209.93	2.017	40.63	5.33	1.639	0.593	2.76	8.99	21.61	188.19	51.17	42.26	30.24	18.32	1.651	0.420	70
ASD	19.36	62.16	23.85	2.606	4.810	0.071	0.183	5.61	199.05	1.395	38.12	4.31	1.257	0.329	3.82	13.1	59.52	291.48	30.42	34.43	32.73	13.65	2.398	0.344	78
ASD	17.82	64.67	8.84	7.32	2.972	0.131	0.082	4.88	186.13	2.664	43.68	6.82	2.175	0.122	17.8	55.9	71.64	110.73	32.74	30.87	26.52	16.83	1.576	0.101	55
ASD	15.07	57.92	12.43	4.66	2.816	0.176	0.072	5.57	225.46	2.089	48.27	6.52	1.923	0.277	6.94	23.5	44.51	109.85	47.88	40.79	24.58	23.69	1.038	0.224	52
ASD	17.21	58.47	12.93	4.522	3.896	0.074	0.087	7.65	191.84	2.679	49.93	6.75	1.875	0.186	10.1	36.3	17.59	82.42	57.14	32.05	33.61	21.95	1.531	0.166	74
ASD	15.59	81.73	9.56	8.55	4.271	0.153	0.053	4.19	176.41	2.198	37.55	6.56	1.758	0.297	5.92	22.1	41.38	91.97	59.61	30.83	29.18	14.72	1.982	0.253	56
ASD	13.54	66.84	9.16	7.30	2.218	0.164	0.227	3.45	171.64	2.677	61.65	7.89	2.314	0.266	8.70	29.7	39.06	174.61	38.65	27.54	33.75	18.75	1.800	0.187	70
ASD	24.71	70.64	21.91	3.224	2.610	0.069	0.058	5.47	206.62	2.118	47.04	4.53	1.238	0.272	4.55	16.7	35.29	112.5	62.04	42.24	41.16	17.88	2.302	0.305	64
ASD	19.98	96.27	12.74	7.557	3.143	0.127	0.166	3.11	201.98	2.657	49.93	6.39	1.658	0.183	9.06	34.9	36.22	95.26	43.25	30.95	30.59	18.65	1.640	0.181	96
ASD	16.57	70.44	15.14	4.653	2.945	0.123	0.069	4.15	179.66	2.117	41.27	6.62	1.904	0.176	10.8	37.6	25.88	126.04	38.27	22.17	37.36	17.48	2.137	0.156	99
ASD	23.92	77.32	19.03	4.063	3.190	0.094	0.097	3.77	212.05	2.164	51.69	6.35	1.908	0.216	8.83	29.4	82.1	118.5	50.96	31.06	31.38	17.91	1.752	0.185	74
ASD	19.32	85.11	18.44	4.616	2.631	0.109	0.126	4.49	174.45	2.337	36.16	5.41	2.781	0.129	21.6	41.9	33.65	102.42	38.24	37.24	31.87	25.61	1.244	0.0849	62
ASD	18.49	77.14	23.11	3.338	2.529	0.084	0.083	6.71	193.5	2.755	39.63	6.14	2.783	0.202	13.8	30.4	25.59	137.3	42.27	30.69	38.09	21.31	1.787	0.127
ASD	16.37	63.79	17.33	3.681	2.529	0.081	0.072	4.83	141.31	2.511	46.12	6.48	2.092	0.187	11.2	34.7	44.13	252.8	35.15	50.11	41.56	16.22	2.562	0.152	57
ASD	22.11	46.03	9.15	5.03	2.240	0.081	0.164	3.28	209.67	2.357	32.43	6.88	2.455	0.216	11.4	31.9	75	218.25	64.28	26.67	43.65	23.64	1.846	0.150	92
ASD	20.47	42.14	25.38	1.660	1.780	0.087	0.194	4.53	205.88	2.431	48.28	4.32	1.727	0.487	3.55	8.87	49.41	467.3	79.02	35.78	31.29	28.29	1.106	0.361	65
ASD	19.58	51.06	16.85	3.030	2.820	0.154	0.055	3.88	200.06	2.221	46.44	4.67	1.883	0.323	5.83	14.5	52.1	230.3	38.98	21.51	42.02	19.14	2.195	0.255
ASD	22.16	69.12	18.09	3.821	2.120	0.052	0.065	5.08	220.87	2.896	54.56	6.15	2.035	0.278	7.32	22.1	28.23	91.5	65.57	37.33	33.72	25.22	1.337	0.215	46
ASD	23.29	84.32	22.14	3.808	2.130	0.085	0.071	4.46	236.93	3.312	44.27	5.75	1.948	0.254	7.67	22.6	133.6	148.57	63.12	43.25	46.28	20.16	2.296	0.207	73
ASD	15.73	64.19	11.73	5.472	3.410	0.092	0.147	3.89	206.84	2.556	32.65	5.32	1.505	0.308	4.89	17.3	44.28	61.22	24.33	26.73	43.81	20.32	2.156	0.290	73
ASD	17.62	54.19	17.91	3.026	1.810	0.073	0.082	3.07	188.54	2.733	37.86	7.38	2.551	0.145	17.6	50.9	65.09	81.15	39.43	34.94	48.42	17.22	2.812	0.102	88
ASD	21.45	66.87	17.97	3.721	2.113	0.081	0.291	8.84	196.74	1.608	49.04	5.61	1.417	0.198	7.16	28.3	34.17	187.16	24.03	27.56	31.17	17.33	1.799	0.218
ASD	20.14	51.06	19.27	2.650	3.060	0.075	0.388	9.7	224.45	1.765	34.76	4.36	1.415	0.191	7.41	22.8	70.63	193.38	46.52	26.11	46.35	11.42	4.059	0.213	77
ASD	20.21	58.37	13.62	4.286	2.080	0.067	0.145	3.35	164.11	1.143	27.12	3.25	1.263	0.306	4.13	10.6	56.37	285.33	40.38	42.74	32.48	18.81	1.727	0.326	56
ASD	17.09	53.12	20.39	2.605	3.140	0.052	0.237	4.53	171.03	2.498	46.69	6.57	1.819	0.227	8.01	28.9	88.14	107.54	35.68	31.26	36.64	23.67	1.548	0.200	61
ASD	18.53	55.07	16.52	3.334	3.020	0.091	0.211	3.91	201.37	1.662	37.28	5.39	1.354	0.172	7.87	31.3	45.68	168.33	35.85	32.86	27.96	10.85	2.577	0.203	83
ASD	23.09	57.19	25.34	2.257	6.540	0.084	0.244	4.45	211.72	1.432	32.95	4.82	1.163	0.232	5.01	20.8	44.68	146.67	53.86	31.42	54.11	17.63	3.069	0.285	60
ASD	21.57	71.14	28.12	2.530	2.528	0.115	0.131	4.81	173.48	1.633	40.15	6.02	1.908	0.419	4.55	14.4	27.62	284.11	69.55	45.54	36.61	27.54	1.329	0.305
ASD	19.79	53.14	24.17	2.199	2.064	0.087	0.206	4.81	211.89	2.056	44.69	5.72	1.653	0.194	8.52	29.5	126.84	98.37	22.93	24.46	53.08	29.74	1.785	0.190	69
ASD	22.13	61.34	23.06	2.660	5.390	0.061	0.239	4.83	198.74	2.014	38.63	6.19	1.625	0.242	6.71	25.6	47.39	87.55	44.09	49.19	42.84	12.98	3.300	0.229	64
ASD	20.44	51.03	22.54	2.264	2.125	0.098	0.127	4.18	188.49	1.628	44.51	6.64	1.634	0.218	7.50	30.5	66.19	81.96	44.47	29.69	47.52	36.54	1.300	0.211	75
ASD	22.15	63.19	15.03	4.204	2.478	0.103	0.204	5.08	195.14	1.524	37.74	4.62	1.318	0.105	12.6	44.0	143.28	318.23	59.18	37.55	42.13	23.59	1.786	0.137	65
ASD	19.35	50.19	19.08	2.631	2.549	0.077	0.247	4.02	187.48	1.713	41.07	6.35	1.605	0.168	9.55	37.8	76.12	184.47	50.24	39.87	47.91	33.08	1.448	0.173	52
ASD	20.64	74.95	19.65	3.814	3.311	0.102	0.278	6.18	218.32	1.678	44.32	5.69	1.079	0.164	6.58	34.7	47.76	172.37	66.13	45.38	29.11	20.52	1.419	0.233	71
ASD	21.36	65.38	27.82	2.350	3.375	0.088	0.163	3.58	193.41	1.686	37.83	6.91	1.844	0.233	7.91	29.7	38.06	124.78	61.43	48.53	29.35	24.09	1.218	0.202	54
ASD	23.04	69.14	19.23	3.595	3.523	0.126	0.155	5.61	178.89	1.916	39.94	5.87	1.695	0.214	7.92	27.4	46.49	148.92	72.14	58.06	33.11	26.82	1.235	0.202	96
ASD	16.22	55.47	22.31	2.486	3.451	0.074	0.184	4.28	184.07	1.916	49.29	6.44	2.045	0.274	7.46	23.5	41.88	57.12	68.24	38.03	27.88	15.06	1.851	0.211	64
ASD	13.47	44.61	18.06	2.470	3.017	0.066	0.112	5.56	181.85	1.385	33.98	4.78	1.379	0.155	8.90	30.8	81.25	98.82	57.28	27.92	25.85	22.15	1.167	0.184
ASD	19.43	61.75	23.97	2.576	4.455	0.068	0.083	3.37	206.79	1.359	32.63	4.37	1.655	0.109	15.2	40.1	58.12	81.25	40.55	46.84	36.63	19.61	1.868	0.116	106
ASD	18.75	57.11	26.74	2.136	4.755	0.127	0.175	4.26	171.88	1.428	34.87	3.98	1.334	0.159	8.39	25.0	86.09	90.27	73.11	27.95	25.72	27.85	0.9235	0.192	69
ASD	17.11	56.08	21.39	2.622	3.224	0.073	0.108	6.92	223.56	1.784	29.97	5.23	1.931	0.209	9.24	25.0	69.48	109.77	61.06	30.95	25.39	22.64	1.121	0.178
ASD	19.65	69.25	25.74	2.690	2.479	0.082	0.104	4.23	167.84	2.078	36.54	6.17	1.978	0.236	8.38	26.1	55.14	122.09	60.55	30.15	24.05	17.39	1.383	0.193	89
ASD	21.47	64.05	20.16	3.177	3.397	0.102	0.122	4.03	184.72	1.932	42.55	5.18	1.809	0.174	10.4	29.8	63.09	92.47	72.54	36.45	25.63	19.98	1.283	0.161	85
ASD	15.87	60.33	22.04	2.737	2.855	0.097	0.195	3.92	193.82	1.673	41.22	5.41	1.515	0.186	8.15	29.1	59.62	85.27	39.91	22.48	29.44	23.46	1.255	0.197	60
ASD	19.34	63.29	22.75	2.782	3.923	0.109	0.181	5.02	195.86	1.726	35.06	4.88	1.392	0.243	5.73	20.1	52.63	74.09	38.21	30.52	27.84	20.39	1.365	0.259
ASD	21.07	62.58	15.63	4.004	4.780	0.124	0.193	4.67	202.16	1.681	39.15	4.82	1.391	0.188	7.40	25.6	139.73	86.47	57.96	37.18	26.55	20.51	1.294	0.213
ASD	17.22	54.06	11.16	4.844	3.750	0.078	0.087	4.18	173.65	1.775	43.11	4.18	1.524	0.173	8.81	24.2	71.49	104.55	38.22	41.87	18.52	17.33	1.069	0.185
ASD	18.26	67.23	14.03	4.792	3.560	0.092	0.164	5.53	174.29	1.253	41.18	4.77	1.553	0.241	6.44	19.8	53.11	76.92	34.23	41.92	17.55	18.03	0.9734	0.237
ASD	20.59	59.74	14.79	4.039	4.070	0.086	0.152	3.97	195.58	1.664	43.95	5.08	1.487	0.165	9.01	30.8	35.73	57.23	38.22	41.88	16.27	14.71	1.106	0.182
ASD	21.32	65.43	19.23	3.402	3.840	0.071	0.159	7.62	170.22	1.686	41.65	5.52	1.794	0.292	6.14	18.9	91.63	54.77	43.27	52.04	21.58	19.23	1.122	0.246
ASD	15.57	54.06	23.07	2.343	3.910	0.095	0.257	5.74	188.23	1.384	52.42	4.37	1.692	0.185	9.15	23.6	65.39	69.13	48.04	35.34	29.07	18.37	1.582	0.179
ASD	19.92	57.81	21.24	2.722	4.120	0.081	0.129	5.74	193.23	1.566	36.18	5.28	1.705	0.152	11.2	34.7	63.39	67.05	47.15	43.25	19.07	16.92	1.127	0.151
ASD	21.33	61.93	20.39	3.037	4.450	0.107	0.212	4.55	188.13	1.608	38.23	4.88	1.809	0.238	7.60	20.5	34.28	44.57	50.24	45.62	27.66	23.35	1.185	0.208
ASD	18.38	55.23	19.39	2.848	3.730	0.062	0.187	6.22	179.46	1.668	46.98	5.19	1.611	0.184	8.76	28.2	47.38	53.65	39.66	45.23	18.25	16.74	1.090	0.186
ASD	20.91	64.35	15.97	4.029	4.260	0.053	0.192	5.29	182.49	1.582	44.97	4.84	1.562	0.205	7.62	23.6	71.32	86.57	53.28	41.37	21.62	19.03	1.136	0.208
ASD	18.42	57.16	15.42	3.707	3.620	0.085	0.094	6.45	172.13	1.528	43.18	4.39	1.534	0.204	7.52	21.5	73.84	109.23	42.24	49.31	24.72	22.88	1.080	0.210
ASD	18.36	55.14	18.86	2.924	3.220	0.079	0.183	4.27	178.72	1.548	36.17	4.32	1.559	0.223	6.99	19.4	62.48	62.85	34.55	43.25	19.24	18.05	1.066	0.222
ASD	19.33	49.14	19.27	2.550	3.540	0.096	0.155	7.59	174.86	1.609	44.27	5.48	1.488	0.178	8.36	30.8	93.27	71.25	47.85	39.21	25.96	18.61	1.395	0.193
ASD	19.67	58.85	18.35	3.207	3.470	0.115	0.127	6.04	183.25	1.358	41.95	4.43	1.559	0.126	12.4	35.2	89.47	94.28	53.25	46.62	25.14	20.28	1.240	0.139
ASD	19.31	53.07	14.49	3.663	3.880	0.125	0.165	5.59	188.06	1.607	52.11	4.67	1.508	0.189	7.98	24.7	97.23	108.12	44.56	42.15	22.54	21.28	1.059	0.200
ASD	19.51	55.39	18.46	3.001	3.270	0.072	0.178	4.93	178.55	1.435	45.18	6.14	1.636	0.188	8.70	32.7	69.35	88.12	31.8	30.78	20.53	18.29	1.122	0.187
ASD	19.68	54.39	15.03	3.619	2.240	0.081	0.165	5.88	201.32	1.723	39.52	6.09	1.873	0.238	7.87	25.6	67.04	98.25	57.54	42.38	28.84	19.42	1.485	0.203
ASD	18.29	57.13	18.74	3.049	3.890	0.092	0.147	5.21	181.26	1.328	50.64	4.43	1.683	0.195	8.63	22.7	75.06	95.03	34.83	35.58	18.29	17.37	1.053	0.188
ASD	18.03	54.11	19.03	2.843	3.570	0.087	0.152	5.72	183.04	1.358	39.46	5.12	1.554	0.173	8.98	29.6	73.63	89.14	40.53	41.85	21.73	20.34	1.068	0.182
ASD	19.74	59.38	17.64	3.366	3.850	0.084	0.181	5.02	190.26	1.267	37.58	4.48	1.813	0.204	8.89	22.0	91.83	92.16	57.16	51.28	22.42	22.93	0.9778	0.184
ASD	16.44	51.54	15.28	3.373	3.270	0.082	0.133	4.69	172.15	1.292	34.94	4.22	1.319	0.238	5.54	17.7	82.76	83.75	31.23	43.64	18.03	19.61	0.9194	0.265
ASD	17.64	55.48	18.36	3.022	3.410	0.075	0.149	4.57	186.38	1.443	31.45	4.81	1.285	0.235	5.47	20.5	76.37	87.27	53.85	42.77	21.09	19.63	1.074	0.268
ASD	14.86	55.46	20.11	2.758	4.620	0.147	0.185	6.13	172.02	1.623	40.53	5.19	1.366	0.198	6.90	26.2	48.35	73.87	46.03	26.23	20.35	18.23	1.116	0.225
ASD	21.37	59.78	18.34	3.260	4.350	0.093	0.149	5.78	182.16	1.528	43.62	5.04	1.769	0.292	6.06	17.3	124.07	56.17	51.49	42.36	23.43	18.72	1.252	0.248
ASD	21.08	52.84	22.53	2.345	4.350	0.058	0.174	6.68	192.66	1.523	40.65	5.35	1.388	0.27	5.1	20	93.07	81.75	58.73	51.66	25.77	23.72	1.086	0.28
ASD	21.63	62.02	17.28	3.589	4.580	0.062	0.165	5.84	187.96	1.803	48.11	5.62	1.844	0.174	10.6	32.3	61.89	53.09	38.72	46.55	19.47	18.38	1.059	0.159
ASD	17.03	58.11	19.89	2.922	4.380	0.078	0.166	5.82	184.21	1.609	35.17	5.46	1.635	0.238	6.87	22.9	82.97	69.03	51.28	40.92	20.37	18.49	1.102	0.225
ASD	17.49	55.08	19.61	2.809	4.080	0.084	0.218	3.79	176.12	1.127	33.18	3.68	1.142	0.208	5.49	17.7	72.18	66.81	49.24	33.82	24.19	20.69	1.169	0.267
ASD	15.68	54.19	18.53	2.924	3.690	0.069	0.185	5.76	187.28	1.646	32.08	4.16	1.723	0.281	6.13	14.8	57.32	73.15	36.27	33.09	21.88	17.35	1.261	0.246
NEU	26.42	71.55	17.26	4.145	3.913	0.065	0.043	7.02	227.04	2.114	46.85	6.03	2.241	0.205	10.9	29.4	13.62	32.54	63.14	58.62	21.45	19.53	1.098	0.155
NEU	21.23	62.14	16.63	3.737	3.876	0.039	0.057	7.53	232.97	2.339	56.24	7.15	2.537	0.288	8.81	24.8	17.59	47.51	46.05	35.71	20.04	20.67	0.9695	0.185
NEU	22.28	83.15	17.38	4.784	4.179	0.059	0.107	4.42	189.42	2.652	39.19	6.85	2.285	0.262	8.72	26.1	18.75	64.11	46.54	37.68	29.38	25.85	1.137	0.187
NEU	24.49	82.45	12.18	6.769	3.967	0.053	0.174	6.46	192.26	2.875	38.64	7.06	2.177	0.098	22	72	16.64	105.38	54.86	53.44	17.49	17.88	0.9782	0.083
NEU	15.88	62.77	19.76	3.177	4.211	0.057	0.078	7.15	214.62	1.356	45.94	4.27	1.725	0.149	11.6	28.7	33.65	129.14	29.69	20.05	21.17	29.93	0.7073	0.147
NEU	23.49	59.16	10.84	5.458	4.657	0.047	0.074	6.74	261.44	1.459	50.06	4.52	1.803	0.185	9.75	24.4	21.64	132.52	43.61	23.32	26.71	34.28	0.7792	0.170
NEU	23.04	56.27	8.93	6.30	3.639	0.055	0.043	4.98	182.91	2.753	56.44	6.68	1.689	0.112	15.1	59.6	11.9	32.52	91.56	30.85	28.37	27.81	1.020	0.117
NEU	21.48	61.34	12.24	5.011	3.815	0.038	0.061	4.24	193.76	2.648	53.17	6.92	1.987	0.116	17.1	59.7	27.24	62.43	40.71	39.76	29.78	31.26	0.9527	0.105
NEU	22.56	60.48	9.16	6.60	4.197	0.042	0.054	3.83	222.37	3.057	49.51	6.45	1.873	0.057	33	110	18.47	95.16	45.67	31.06	25.33	22.47	1.127	0.057
NEU	23.15	80.42	17.47	4.603	3.845	0.088	0.198	5.21	213.09	3.186	46.38	10.42	5.442	0.287	19.0	36.3	28.35	57.12	77.63	28.54	22.15	23.39	0.947	0.0954
NEU	19.89	76.81	16.59	4.63	3.950	0.064	0.171	5.69	203.23	3.553	55.62	8.93	3.693	0.164	22.5	54.5	20.54	39.92	47.83	31.09	28.01	21.13	1.326	0.0816
NEU	25.54	87.33	12.16	7.182	4.771	0.061	0.185	4.93	232.51	3.247	58.66	7.22	3.422	0.108	31.7	66.9	41.26	55.07	83.51	36.22	26.53	35.44	0.7486	0.0594
NEU	29.38	54.03	18.29	2.954	3.448	0.072	0.231	4.46	215.11	2.694	45.12	8.93	3.662	0.068	54	130	14.33	84.83	69.11	34.62	30.74	16.25	1.892	0.036
NEU	20.54	88.14	24.47	3.602	3.089	0.04	0.042	5.23	204.05	3.522	52.58	11.18	3.844	0.157	24.5	71.2	16.57	85.64	61.07	30.98	15.09	26.53	0.5688	0.0755
NEU	21.28	59.38	18.52	3.206	3.732	0.069	0.295	5.27	216.55	2.964	36.18	7.49	2.372	0.151	15.7	49.6	16.77	96.15	54.03	42.75	21.29	19.26	1.105	0.113
NEU	18.96	73.11	21.64	3.378	5.023	0.033	0.072	5.75	221.12	2.811	34.67	6.26	2.341	0.176	13.3	35.6	50.16	64.13	42.86	41.47	22.79	24.31	0.9375	0.131
NEU	20.55	61.08	14.72	4.149	3.116	0.037	0.165	4.39	224.86	3.136	42.27	7.96	3.144	0.095	33	84	19.09	42.12	46.71	36.38	20.37	15.38	1.324	0.057
NEU	17.27	57.89	15.35	3.771	3.814	0.057	0.202	6.07	207.23	2.597	40.82	5.87	2.419	0.358	6.76	16.4	24.55	63.57	41.74	30.94	28.45	20.52	1.386	0.228
NEU	23.62	66.23	16.48	4.019	4.337	0.052	0.114	5.96	208.54	2.839	50.94	6.29	2.544	0.104	24.5	60.5	11.82	59.03	57.03	36.11	31.19	23.62	1.320	0.0756
NEU	27.97	66.24	15.83	4.184	3.025	0.068	0.132	5.22	228.52	3.632	44.14	8.99	2.087	0.087	24	100	17.27	31.35	37.54	23.81	25.44	21.67	1.174	0.077
NEU	29.38	81.16	20.92	3.880	6.490	0.026	0.073	4.82	229.38	2.342	48.16	8.64	2.243	0.206	10.9	41.9	18.53	99	60.58	32.12	25.43	28.91	0.8796	0.155
NEU	28.68	84.11	15.76	5.337	4.330	0.067	0.081	3.89	215.27	2.693	42.92	5.13	1.523	0.132	11.5	38.9	7.1	124.5	73.12	31.28	28.06	30.92	0.9075	0.148
NEU	27.38	66.11	10.98	6.021	3.256	0.078	0.159	3.73	198.93	3.066	45.71	10.63	3.255	0.241	13.5	44.1	40.92	75.14	73.42	32.29	27.9	18.75	1.488	0.129
NEU	27.59	104.93	8.04	13.1	5.732	0.044	0.083	3.51	189.19	3.135	49.17	8.72	3.229	0.174	18.6	50.1	30.87	88.54	53.19	39.72	35.94	16.59	2.166	0.0973
NEU	26.24	59.42	7.68	7.74	4.498	0.051	0.177	5.86	191.86	2.722	48.14	7.66	3.338	0.237	14.1	32.3	28.19	46.61	51.75	30.99	31.78	20.04	1.586	0.124
NEU	24.81	61.87	14.63	4.229	2.850	0.037	0.069	3.79	227.02	2.556	45.01	8.37	2.773	0.143	19.4	58.5	15	116.5	41.02	24.82	31.03	23.42	1.325	0.0935
NEU	19.83	86.63	22.34	3.878	5.130	0.053	0.105	3.92	216.57	2.572	40.46	6.56	1.903	0.158	12.0	41.5	22.1	126.3	55.38	27.19	28.17	26.77	1.052	0.142
NEU	23.67	97.91	15.23	6.429	2.980	0.041	0.144	3.14	201.11	1.675	34.63	5.64	1.559	0.122	12.8	46.2	26.5	109.75	50.43	26.81	19.78	22.93	0.8626	0.135
NEU	21.88	58.11	12.32	4.717	7.730	0.084	0.064	3.71	196.37	2.775	37.17	8.17	3.337	0.169	19.7	48.3	10.58	112.25	50.78	35.64	28.39	24.77	1.146	0.092
NEU	25.71	54.63	9.14	5.98	2.780	0.052	0.127	4.29	203.85	2.947	41.49	9.08	3.611	0.137	26.4	66.3	12.35	70.5	53.57	48.27	21.35	29.35	0.7274	0.0705
NEU	21.79	68.17	15.97	4.269	5.550	0.097	0.197	3.44	173.08	2.882	42.18	5.66	2.412	0.235	10.3	24.1	27.35	53.25	38.92	33.79	18.67	24.38	0.7658	0.163
NEU	29.79	70.51	9.11	7.74	5.530	0.058	0.238	3.13	205.33	2.496	34.48	6.34	2.311	0.086	27	74	48.37	103.32	76.06	42.13	32.06	16.87	1.900	0.069
NEU	19.78	71.38	7.39	9.66	2.740	0.062	0.114	4.55	214.24	2.897	41.53	9.36	3.342	0.144	23.2	65.0	35.46	69.43	66.49	42.55	31.95	18.59	1.719	0.0793
NEU	21.97	56.09	8.51	6.59	3.990	0.107	0.042	4.11	197.62	2.944	33.64	7.95	2.445	0.234	10.4	34.0	37.29	81.06	54.96	43.91	30.61	21.39	1.431	0.161
NEU	24.53	61.95	15.03	4.122	3.150	0.103	0.142	3.37	202.35	2.228	46.34	5.38	2.218	0.125	17.7	43.0	10.59	47.25	71.11	30.54	26.85	26.74	1.004	0.101
NEU	29.26	80.13	14.65	5.470	4.370	0.075	0.217	4.11	238.32	3.449	54.51	9.71	4.056	0.213	19	45.6	21.18	85.5	60.15	38.14	29.23	23.82	1.227	0.095
NEU	21.28	50.51	12.39	4.077	3.560	0.089	0.264	3.37	218.51	2.687	45.24	10.76	3.339	0.176	19	61.1	15.68	66.59	61.08	28.35	23.97	19.42	1.234	0.0954
NEU	26.64	68.51	20.44	3.352	3.560	0.062	0.115	3.92	255.58	3.825	39.55	8.47	2.792	0.166	16.8	51.0	46.32	50.39	55.06	43.54	19.58	22.76	0.8603	0.106
NEU	24.53	61.95	15.03	4.122	4.630	0.077	0.142	3.37	202.35	2.228	46.34	5.38	2.218	0.125	17.7	43.0	27.35	97.5	71.11	30.54	33.95	31.58	1.075	0.101
NEU	32.18	88.07	16.42	5.364	4.630	0.074	0.269	3.88	225.57	2.781	42.94	6.44	2.377	0.289	8.22	22.3	38.43	71.24	88.39	50.77	20.22	12.26	1.649	0.196
NEU	22.57	62.04	17.09	3.630	2.430	0.034	0.098	3.53	237.14	2.281	47.91	7.84	2.569	0.194	13.2	40.4	40.11	37.64	53.38	47.75	16.04	21.25	0.7548	0.131
NEU	19.21	72.65	12.55	5.789	4.120	0.078	0.054	4.61	183.17	1.996	28.14	5.66	1.504	0.053	28	110	38.14	62.38	52.18	32.82	18.06	12.93	1.397	0.066
NEU	22.43	53.59	15.09	3.551	4.280	0.033	0.186	6.63	239.67	2.466	42.67	7.04	2.455	0.102	24.1	69.0	35.27	56.54	64.23	26.67	30.72	27.42	1.120	0.0767
NEU	18.73	66.53	21.47	3.099	2.640	0.025	0.288	3.88	186.81	2.422	38.75	6.79	1.729	0.093	19	73	14.66	63.38	34.43	31.75	33.61	23.28	1.444	0.097
NEU	14.71	64.22	12.74	5.041	3.110	0.071	0.074	4.55	206.92	2.931	56.42	5.82	1.873	0.143	13.1	40.7	36.24	36.75	47.22	33.04	29.76	29.63	1.004	0.132
NEU	15.89	68.15	11.03	6.179	4.610	0.031	0.158	3.18	186.37	2.304	41.67	4.97	1.908	0.226	8.44	22.0	28.7	62.17	50.06	36.84	39.84	18.23	2.185	0.192
NEU	22.34	81.24	15.11	5.377	4.790	0.042	0.315	3.59	193.24	2.163	39.23	5.95	1.881	0.115	16.4	51.7	38.43	71.24	36.57	35.66	29.32	29.67	0.9882	0.109
NEU	25.11	69.25	12.55	5.518	5.115	0.063	0.094	6.42	230.56	1.645	41.42	8.15	2.311	0.084	28	97	28.39	69.28	76.12	51.65	34.28	22.82	1.502	0.068
NEU	27.06	89.39	13.68	6.534	5.923	0.044	0.063	5.04	201.14	1.603	40.83	6.72	2.544	0.172	14.8	39.1	42.39	42.29	81.05	44.53	36.03	24.27	1.485	0.119
NEU	21.65	71.37	15.24	4.683	3.487	0.054	0.091	4.42	211.56	1.804	42.71	7.15	2.209	0.124	17.8	57.7	25.08	39.23	49.03	23.74	22.77	29.72	0.7662	0.101
NEU	19.42	74.19	17.37	4.271	4.382	0.062	0.063	4.89	218.54	1.951	43.39	5.68	1.895	0.157	12.1	36.2	29.19	45.88	45.12	31.85	20.16	24.83	0.8119	0.142
NEU	19.88	62.98	16.34	3.854	4.210	0.074	0.067	5.65	196.07	2.163	50.34	7.43	2.318	0.144	16.1	51.6	35.06	31.65	37.36	38.12	19.33	20.51	0.9425	0.111
NEU	33.14	78.12	17.03	4.587	4.980	0.046	0.116	6.07	212.15	1.923	44.09	6.12	1.919	0.097	20	63	33.97	42.15	43.67	46.23	21.73	24.54	0.8855	0.092
NEU	25.35	67.42	17.33	3.890	4.560	0.088	0.139	4.23	188.23	1.676	45.12	5.96	2.048	0.119	17.2	50.1	41.75	49.12	45.93	47.29	18.94	29.51	0.6418	0.104
NEU	22.94	68.38	15.48	4.417	4.230	0.053	0.168	4.21	189.26	1.713	35.4	6.36	1.818	0.145	12.5	43.9	29.82	25.51	42.17	53.86	15.52	16.26	0.9545	0.138
NEU	25.03	73.22	18.94	3.866	4.620	0.034	0.084	4.67	216.18	1.895	39.07	6.88	1.947	0.121	16.1	56.9	38.34	22.64	45.31	50.16	19.59	18.39	1.065	0.111
NEU	19.43	62.54	18.81	3.325	3.850	0.067	0.108	5.09	219.21	1.937	48.59	6.88	2.023	0.091	22	76	33.17	25.53	44.94	48.18	18.47	22.82	0.8094	0.083
NEU	21.83	69.04	20.81	3.318	4.350	0.042	0.097	5.39	229.96	2.172	51.57	7.02	2.227	0.064	35	110	30.39	21.56	41.63	51.07	20.17	25.83	0.7809	0.054
NEU	29.06	71.94	17.29	4.161	5.030	0.059	0.137	5.84	216.94	1.928	34.93	7.55	2.028	0.211	9.61	35.8	45.96	52.73	39.25	47.48	16.81	19.72	0.8524	0.172
NEU	25.19	69.23	19.73	3.509	4.090	0.045	0.109	6.48	223.18	1.905	52.62	7.31	1.826	0.147	12.4	49.7	50.24	41.61	67.73	54.52	18.05	20.39	0.8852	0.139
NEU	26.43	75.53	16.74	4.512	4.770	0.032	0.088	5.75	212.54	1.731	45.83	6.55	1.806	0.128	14.1	51.2	65.06	51.65	63.29	56.05	20.59	19.88	1.036	0.124
NEU	24.38	71.09	18.34	3.876	4.390	0.068	0.076	4.14	210.91	1.826	48.35	7.04	1.895	0.097	20	73	54.29	45.81	63.28	60.12	16.34	18.33	0.8914	0.093
NEU	21.74	72.46	14.83	4.886	4.580	0.059	0.083	4.52	215.68	1.597	44.27	6.19	1.896	0.139	13.6	44.5	58.37	38.35	56.72	49.51	15.43	18.77	0.8221	0.128
NEU	22.57	69.23	16.45	4.209	4.420	0.053	0.094	5.16	203.75	1.923	51.73	6.27	1.903	0.158	12.0	39.7	45.53	69.24	42.38	47.33	16.06	19.23	0.8352	0.142
NEU	20.38	67.03	17.63	3.802	3.720	0.064	0.102	4.77	197.16	1.884	49.38	6.71	2.106	0.133	15.8	50.5	51.28	35.08	44.35	48.14	18.22	21.84	0.8342	0.112
NEU	21.68	65.88	11.05	5.962	4.830	0.041	0.105	3.61	207.85	1.922	40.44	6.3	1.736	0.154	11.3	40.9	48.13	36.13	55.89	42.82	18.28	20.18	0.9058	0.151
NEU	20.32	69.31	16.29	4.255	4.060	0.056	0.139	5.74	211.88	1.821	45.27	7.52	1.905	0.141	13.5	53.3	37.95	32.85	43.02	38.04	16.35	17.29	0.9456	0.129
NEU	20.72	64.41	15.65	4.116	4.770	0.041	0.086	4.37	197.23	1.573	51.28	6.73	1.635	0.166	9.85	40.5	38.16	26.82	39.16	33.14	17.92	21.66	0.8273	0.169
NEU	19.28	60.73	18.71	3.246	4.180	0.055	0.093	5.24	202.58	1.622	38.19	8.12	1.915	0.163	11.7	49.8	29.32	35.66	49.95	47.86	16.87	18.65	0.9046	0.145
NEU	21.38	68.47	12.67	5.404	5.020	0.069	0.082	4.29	221.47	1.944	40.69	6.57	1.836	0.083	22	79	63.18	44.85	49.28	48.33	12.04	16.73	0.7197	0.083
NEU	23.71	68.25	12.86	5.307	4.730	0.061	0.093	4.16	204.11	1.622	37.97	5.47	1.891	0.123	15.4	44.5	48.13	33.96	32.63	29.93	17.24	19.53	0.8827	0.115
NEU	28.3	74.22	12.09	6.139	5.380	0.058	0.083	5.04	196.04	2.032	53.08	6.62	2.172	0.106	20.5	62.5	44.02	32.17	41.24	40.16	17.39	21.35	0.8145	0.0889
NEU	26.19	72.43	14.56	4.975	5.160	0.037	0.103	4.52	217.68	1.907	46.14	7.87	1.824	0.122	15.0	64.5	56.59	51.76	52.06	48.87	15.71	24.08	0.6524	0.118
NEU	19.37	63.02	12.87	4.897	3.870	0.055	0.086	4.48	191.57	1.835	39.85	6.34	1.792	0.137	13.1	46.3	67.25	43.86	48.14	45.81	13.24	23.35	0.5670	0.133
NEU	22.71	69.28	15.33	4.519	4.530	0.037	0.094	5.02	208.17	2.046	45.05	7.02	1.993	0.089	22	79	58.03	40.27	43.97	43.47	16.88	27.38	0.6165	0.082
NEU	23.58	73.39	18.41	3.986	4.230	0.044	0.073	4.13	220.38	1.749	49.29	6.78	1.809	0.097	19	70	43.16	49.08	57.66	50.31	17.76	20.23	0.8779	0.097
SIB	18.94	90.54	25.14	3.601	5.122	0.045	0.146	6.37	202.05	1.743	39.35	4.32	2.628	0.102	25.8	42.4	10.57	150.83	43.26	41.25	21.98	25.66	0.8566	0.0720
SIB	31.05	66.23	21.85	3.031	5.029	0.068	0.257	4.73	206.35	1.784	40.25	5.09	2.021	0.414	4.88	12.3	11.26	121.68	66.24	41.98	26.35	30.08	0.8760	0.291
SIB	17.28	70.23	10.14	6.926	4.752	0.064	0.138	3.39	197.53	1.738	44.64	6.59	1.807	0.336	5.38	19.6	16.85	164.38	40.72	37.23	21.97	26.28	0.8360	0.271
SIB	16.77	49.18	11.45	4.295	4.338	0.055	0.104	5.83	195.73	2.307	43.57	5.47	1.749	0.211	8.29	25.9	6.39	41.25	48.03	33.24	22.49	21.02	1.070	0.194
SIB	18.79	53.39	12.43	4.295	4.779	0.062	0.121	3.82	190.18	2.985	58.17	6.73	2.829	0.095	30	71	27.29	139.82	32.29	30.66	26.23	23.11	1.135	0.063
SIB	14.11	109.61	10.04	10.92	3.089	0.058	0.087	4.22	195.75	2.321	46.05	8.92	2.055	0.165	12.5	54.1	17.26	71.62	41.15	29.83	21.85	22.27	0.9811	0.138
SIB	24.17	121.16	12.53	9.670	4.593	0.061	0.093	4.97	234.74	2.388	43.84	5.72	2.505	0.082	31	70	24.54	150.17	39.11	30.34	34.11	27.51	1.240	0.061
SIB	17.16	73.92	15.07	4.905	3.789	0.069	0.104	4.62	145.88	2.563	37.86	6.26	3.078	0.054	57	120	17.03	63.28	37.88	27.76	26.57	21.17	1.255	0.034
SIB	18.95	58.92	15.13	3.894	3.244	0.075	0.094	6.49	213.04	3.073	42.34	7.77	2.815	0.103	27.3	75.4	19.27	54.65	50.59	32.81	21.45	23.32	0.9198	0.0682
SIB	25.98	91.08	20.17	4.516	3.060	0.051	0.082	5.34	174.97	2.695	47.91	6.23	2.551	0.219	11.6	28.4	18.53	89	40.32	24.76	22.1	19.18	1.15	0.147
SIB	18.05	63.28	14.69	4.308	4.620	0.048	0.106	4.03	189.34	2.538	40.25	5.57	2.311	0.208	11.1	26.8	60	144.5	36.11	26.02	26.56	21.72	1.223	0.153
SIB	20.16	96.12	12.36	7.777	3.720	0.075	0.053	5.47	202.31	2.512	43.19	7.55	2.664	0.151	17.6	50.0	23.17	65.04	42.18	25.82	21.17	15.19	1.394	0.102
SIB	23.77	48.57	10.85	4.476	2.410	0.062	0.048	3.31	242.87	2.844	42.64	7.85	2.449	0.169	14.5	46.4	56.47	102	46.05	26.03	26.37	17.08	1.544	0.121
SIB	19.81	70.92	17.62	4.025	4.690	0.064	0.051	3.43	190.75	2.198	41.18	5.57	1.794	0.168	10.7	33.2	36.29	65.19	65.03	30.91	15.06	23.19	0.6494	0.158
SIB	19.54	54.32	21.83	2.488	4.710	0.053	0.087	4.17	193.51	2.435	40.09	4.23	1.807	0.155	11.7	27.3	21.18	96	55.26	40.48	25.28	22.43	1.127	0.146
SIB	25.74	84.11	16.42	5.122	3.150	0.056	0.067	5.44	254.82	1.523	31.17	3.63	1.303	0.133	9.8	27.3	11.94	146.27	25.04	20.05	32.81	15.86	2.069	0.170
SIB	32.84	62.94	22.79	2.762	3.210	0.068	0.124	6.63	251.66	2.437	48.95	7.99	2.014	0.214	9.41	37.3	16.37	45.8	26.72	48.61	30.44	21.16	1.439	0.175
SIB	21.95	54.73	16.48	3.321	3.120	0.044	0.204	4.31	221.51	1.623	43.15	4.83	1.655	0.147	11.3	32.9	30.66	149.15	34.17	29.58	27.58	22.03	1.252	0.151
SIB	24.58	58.12	14.62	3.975	2.880	0.066	0.122	4.53	200.26	1.758	38.22	4.96	1.415	0.139	10.2	35.7	29.05	51.82	38.87	42.21	31.64	14.25	2.220	0.164
SIB	23.76	57.32	14.65	3.913	4.558	0.063	0.182	4.43	194.62	2.109	39.24	6.76	1.815	0.112	16.2	60.4	36.49	32.11	92.18	43.99	53.59	31.25	1.715	0.110
SIB	17.78	56.34	14.66	3.843	4.085	0.057	0.115	3.15	164.95	1.856	39.72	7.16	1.822	0.213	8.55	33.6	36.49	32.11	35.16	24.16	37.93	30.19	1.256	0.190
SIB	20.43	77.02	20.16	3.820	3.115	0.084	0.103	7.73	229.73	1.947	41.67	7.96	2.128	0.198	10.7	40.2	20.81	154.51	47.78	30.92	38.42	34.26	1.121	0.157
SIB	28.24	74.29	18.29	4.062	3.905	0.076	0.115	5.15	216.08	1.913	33.94	7.15	1.752	0.102	17.2	70.1	63.48	45.71	64.18	53.14	34.13	20.41	1.672	0.104
SIB	24.03	62.08	19.33	3.212	5.290	0.069	0.106	4.26	221.89	1.665	32.39	5.76	1.672	0.127	13.2	45.4	24.92	53.19	60.14	50.79	26.38	17.04	1.548	0.132
SIB	22.47	58.14	15.24	3.815	3.082	0.051	0.082	5.27	205.73	1.711	28.15	6.05	1.923	0.095	20	64	25.88	81.05	59.82	59.31	31.03	18.93	1.639	0.090
SIB	21.17	65.98	16.37	4.031	4.117	0.066	0.129	5.02	227.18	1.553	36.73	4.42	1.498	0.155	9.66	28.5	59.18	65.24	68.73	43.16	21.85	28.14	0.7765	0.171
SIB	21.19	65.09	18.06	3.604	3.290	0.081	0.039	5.32	220.84	1.924	41.06	5.93	1.931	0.267	7.23	22.2	54.52	58.34	60.35	37.67	25.08	25.11	0.9988	0.217
SIB	23.67	58.64	15.23	3.850	3.332	0.099	0.133	3.28	195.66	1.805	39.34	5.67	1.782	0.102	17.5	55.6	63.07	44.72	69.11	49.21	10.32	17.22	0.5993	0.103
SIB	18.57	52.84	19.87	2.659	3.870	0.075	0.143	4.92	191.18	2.348	47.56	7.15	1.987	0.223	8.91	32.1	69.28	39.07	69.17	44.62	21.06	18.37	1.146	0.183
SIB	20.59	62.12	18.56	3.347	3.920	0.068	0.154	3.97	222.16	1.664	39.17	5.48	1.733	0.065	27	84	44.78	37.42	52.78	47.35	22.17	23.38	0.9482	0.070
SIB	20.76	59.47	17.32	3.434	3.993	0.065	0.092	3.22	208.45	1.122	31.75	4.92	1.892	0.087	22	57	35.67	32.16	49.32	45.11	23.88	19.33	1.235	0.084
SIB	22.56	66.17	18.67	3.544	4.180	0.079	0.059	4.72	199.23	1.844	35.83	5.75	2.015	0.089	23	65	39.72	57.23	66.18	29.43	21.74	25.83	0.8417	0.081
SIB	28.04	69.12	17.52	3.945	4.329	0.082	0.127	3.68	214.21	2.553	45.11	6.44	2.413	0.116	20.8	55.5	33.05	53.11	92.93	38.11	19.06	24.77	0.7695	0.0877
SIB	17.95	59.27	22.16	2.675	3.059	0.073	0.115	4.62	197.81	2.016	27.82	6.03	1.855	0.071	26	85	28.45	61.08	75.34	38.49	17.57	23.07	0.7616	0.071
SIB	29.42	88.16	19.48	4.526	3.272	0.063	0.067	4.11	192.96	2.074	39.28	5.19	1.834	0.084	22	62	54.17	84.19	78.19	30.67	21.91	25.67	0.8535	0.084
SIB	19.33	60.32	17.19	3.509	3.719	0.055	0.054	4.55	192.06	1.857	46.94	5.52	1.957	0.086	23	64	41.08	40.62	53.66	30.55	17.65	20.44	0.8635	0.081
SIB	22.09	59.73	17.67	3.380	4.420	0.067	0.132	4.96	192.15	1.992	44.57	5.71	1.922	0.105	18.3	54.4	41.84	44.09	43.96	38.54	20.19	22.62	0.8926	0.0985
SIB	22.48	79.04	9.55	8.28	3.980	0.048	0.105	3.06	210.34	2.07	43.47	6.97	1.724	0.109	15.8	63.9	48.28	34.18	43.61	49.42	14.03	15.54	0.9028	0.112
SIB	24.47	69.02	15.64	4.413	4.390	0.039	0.086	3.61	193.66	1.812	41.77	5.59	1.752	0.102	17.2	54.8	26.61	52.41	48.37	43.19	16.38	16.58	0.9879	0.104
SIB	19.75	66.04	18.61	3.549	4.740	0.042	0.074	5.17	185.74	1.835	42.71	6.29	2.265	0.127	17.8	49.5	16.76	46.39	39.04	37.52	17.48	19.32	0.9048	0.101
SIB	27.92	58.67	15.69	3.739	5.020	0.066	0.103	6.26	201.58	2.065	51.66	7.16	2.155	0.103	20.9	69.5	31.55	33.29	62.75	55.58	18.05	19.07	0.9465	0.0873
SIB	22.61	64.38	15.53	4.146	4.560	0.067	0.063	5.09	218.86	1.872	55.67	7.59	2.056	0.095	22	80	65.14	45.19	43.54	35.47	16.48	18.41	0.8952	0.085
SIB	21.14	70.51	14.86	4.745	4.720	0.033	0.102	4.82	198.25	1.952	43.08	6.75	2.193	0.147	14.9	45.9	33.83	35.75	49.19	48.91	17.23	20.56	0.8380	0.118
SIB	20.63	65.03	12.53	5.190	4.170	0.059	0.086	3.98	203.44	2.053	53.17	7.04	2.235	0.128	17.5	55.0	29.14	39.22	52.22	45.32	19.88	21.97	0.9049	0.103
SIB	25.16	79.35	15.05	5.272	4.940	0.026	0.104	6.05	228.57	2.193	54.16	7.66	2.238	0.105	21.3	73.0	47.92	38.64	50.41	47.95	15.83	18.39	0.8608	0.0858
SIB	19.85	64.81	12.97	4.997	4.870	0.039	0.094	4.43	195.74	1.709	44.26	7.45	1.993	0.084	24	89	32.37	39.76	48.91	37.31	18.59	21.42	0.8679	0.078
SIB	19.74	71.25	10.87	6.555	5.240	0.045	0.123	4.17	204.95	1.839	35.04	7.02	1.427	0.083	17	85	33.62	48.21	35.24	36.39	18.04	21.06	0.8566	0.10
